# Supplementary material for: PDX Models: A Versatile Tool for Studying the Role of Myeloid-Derived Suppressor Cells in Breast Cancer
Source: Cancers (Basel). 2022 Dec 13;14(24):6153. doi: 10.3390/cancers14246153 (PMC9777315; doi:10.3390/cancers14246153)
Supplement: Supplementary file 1 [file cancers-14-06153-s001.zip]

Archive with 1 entries (1 files):
- cancers-2092262-supplementary.pdf
